# Supplementary material for: A reliability assessment of the basic erosive wear examination and the tooth wear evaluation system 2.0 utilizing intraoral scan data
Source: PLoS One. 2026 Jun 12;21(6):e0351330. doi: 10.1371/journal.pone.0351330 (PMC13262871; doi:10.1371/journal.pone.0351330)
Supplement: S1 Dataset — The dataset includes paired scores from both examiners for each sextant and was used for all statistical analyses reported in this study. (XLSX) [file pone.0351330.s001.xlsx]

## Sheet: BEWE
EXAMINER 1											EXAMINER 2
		SEXTANS											SEXTANS
DATE	AnonID	1	2	3	4	5	6				DATE	AnonID	1	2	3	4	5	6
2025-06-06	P001	3	2	3	2	3	2				2025-06-15	P001	2	2	1	2	3	1
2025-06-06	P002	2	3	3	2	3	2				2025-06-15	P002	1	3	1	2	3	1
2025-06-06	P003	3	2	3	3	3	3				2025-06-15	P003	3	2	3	3	3	3
2025-06-06	P004	1	2	1	1	2	1				2025-06-15	P004	1	1	1	1	2	1
2025-06-06	P005	2	3	2	2	3	X				2025-06-15	P005	2	3	2	3	3	3
2025-06-06	P006	2	1	2	2	3	2				2025-06-15	P006	1	1	1	2	2	2
2025-06-06	P007	3	3	3	3	3	3				2025-06-15	P007	3	3	3	3	3	3
2025-06-06	P008	1	3	2	2	3	1				2025-06-15	P008	2	3	2	1	3	1
2025-06-06	P009	1	2	1	2	3	2				2025-06-15	P009	1	1	1	2	2	2
2025-06-06	P010	2	3	3	2	3	3				2025-06-15	P010	2	3	2	3	3	2
2025-06-06	P011	1	3	1	1	3	2				2025-06-15	P011	2	2	1	2	2	2
2025-06-06	P012	2	3	2	3	3	2				2025-06-15	P012	2	2	2	2	2	2
2025-06-06	P013	3	2	2	3	3	2				2025-06-15	P013	3	1	2	3	3	2
2025-06-06	P014	3	3	2	2	3	3				2025-06-15	P014	2	3	2	2	3	3
2025-06-06	P015	1	1	1	2	2	1				2025-06-15	P015	1	1	1	2	2	1
2025-06-06	P016	1	2	2	2	3	2				2025-06-15	P016	2	2	1	2	3	1
2025-06-06	P017	2	1	2	2	3	2				2025-06-15	P017	1	1	1	1	3	1
2025-06-06	P018	2	1	2	3	3	3				2025-06-15	P018	2	2	2	2	3	3
2025-06-06	P019	2	2	1	2	3	2				2025-06-15	P019	1	1	1	2	3	1
2025-06-06	P020	2	3	2	2	3	3				2025-06-15	P020	1	2	1	1	3	2
2025-06-06	P021	2	3	2	2	3	3				2025-06-15	P021	1	3	1	2	3	1
2025-06-06	P022	3	3	3	3	3	3				2025-06-15	P022	3	2	3	2	3	3
2025-06-06	P023	3	3	2	2	3	2				2025-06-15	P023	2	3	2	2	3	2
2025-06-06	P024	3	3	2	2	3	2				2025-06-15	P024	2	2	1	2	2	2
2025-06-06	P025	3	3	2	2	3	2				2025-06-15	P025	2	3	2	2	2	3
2025-06-06	P026	2	3	2	2	3	2				2025-06-15	P026	2	2	2	2	3	2
2025-06-06	P027	2	3	X	2	3	X				2025-06-15	P027	3	3	X	3	3	X
2025-06-06	P028	2	1	3	2	3	3				2025-06-15	P028	2	2	2	2	2	3
2025-06-06	P029	1	2	1	3	3	2				2025-06-15	P029	1	1	1	2	3	2
2025-06-06	P030	1	3	3	3	3	3				2025-06-15	P030	2	3	1	3	2	2
2025-06-06	P031	3	3	3	3	3	3				2025-06-15	P031	3	2	3	3	3	3
2025-06-06	P032	2	3	2	2	3	3				2025-06-15	P032	2	3	2	2	2	2
2025-06-06	P033	2	3	3	3	3	2				2025-06-15	P033	2	2	2	2	3	2
2025-06-06	P034	3	3	3	3	3	3				2025-06-15	P034	3	2	3	3	2	2
2025-06-06	P035	2	3	2	2	3	2				2025-06-15	P035	2	2	2	3	3	2
2025-06-06	P036	2	3	2	2	3	3				2025-06-15	P036	2	2	2	2	2	2
2025-06-06	P037	2	3	3	3	3	3				2025-06-15	P037	2	2	2	3	3	3
2025-06-06	P038	2	3	2	2	3	3				2025-06-15	P038	2	3	2	2	3	2
2025-06-06	P039	2	2	2	3	3	3				2025-06-15	P039	2	2	2	3	3	3
2025-06-06	P040	2	3	2	3	2	2				2025-06-15	P040	2	3	2	3	2	2
2025-06-06	P041	3	3	2	3	3	2				2025-06-15	P041	2	3	2	3	3	2
2025-06-06	P042	3	2	2	2	2	3				2025-06-15	P042	2	2	2	2	3	2
2025-06-06	P043	3	3	1	3	3	3				2025-06-15	P043	2	2	1	3	3	3
2025-06-06	P044	2	2	2	2	2	2				2025-06-15	P044	2	2	2	2	2	2
2025-06-06	P045	2	3	2	2	3	3				2025-06-15	P045	1	2	2	2	2	2
2025-06-06	P046	2	3	2	3	2	3				2025-06-15	P046	2	2	2	2	1	2
2025-06-06	P047	1	3	2	2	2	1				2025-06-15	P047	1	3	1	1	1	1
2025-06-06	P048	3	2	2	2	3	2				2025-06-15	P048	1	2	1	1	2	1
2025-06-06	P049	2	1	2	3	2	3				2025-06-15	P049	1	1	1	2	1	2
2025-06-06	P050	2	3	X	3	3	3				2025-06-15	P050	3	3	X	3	3	3
2025-06-06	P051	2	2	2	2	2	1				2025-06-15	P051	1	2	1	1	2	1
2025-06-06	P052	2	2	2	2	3	2				2025-06-15	P052	2	1	1	1	3	2
2025-06-06	P053	2	3	2	2	3	2				2025-06-15	P053	2	2	2	2	3	2
2025-06-06	P054	2	2	3	2	3	2				2025-06-15	P054	3	3	1	2	3	2
2025-06-06	P055	2	2	3	3	2	2				2025-06-15	P055	2	2	2	2	3	2
2025-06-06	P056	2	2	2	2	3	3				2025-06-15	P056	2	3	2	2	2	2
2025-06-06	P057	3	2	2	1	1	2				2025-06-15	P057	2	2	2	2	3	3
2025-06-06	P058	2	2	2	2	2	1				2025-06-15	P058	1	1	1	2	1	1
2025-06-06	P059	3	1	3	2	3	3				2025-06-15	P059	2	2	2	2	2	X
2025-06-06	P060	1	2	1	2	3	1				2025-06-15	P060	2	2	2	2	1	1
2025-06-06	P061	1	1	2	1	3	1				2025-06-15	P061	1	2	1	1	3	1
2025-06-06	P062	1	1	1	1	2	1				2025-06-15	P062	1	1	1	1	2	X
2025-06-06	P063	2	3	2	2	2	2				2025-06-15	P063	2	2	2	2	2	1
2025-06-06	P064	3	3	2	2	3	2				2025-06-15	P064	2	3	3	2	3	2
2025-06-06	P065	2	3	2	2	3	3				2025-06-15	P065	2	3	2	2	3	3
2025-06-06	P066	1	1	2	3	2	2				2025-06-15	P066	2	2	2	2	2	2
2025-06-06	P067	3	3	3	3	3	3				2025-06-15	P067	3	3	3	3	3	3
2025-06-06	P068	3	3	2	2	2	3				2025-06-15	P068	2	3	2	2	3	3
2025-06-06	P069	2	1	2	2	3	2				2025-06-15	P069	2	1	2	2	3	2
2025-06-06	P070	2	3	2	2	3	3				2025-06-15	P070	2	3	2	2	3	3
2025-06-06	P071	1	1	1	1	1	1				2025-06-15	P071	1	1	1	1	1	1
2025-06-06	P072	1	1	2	2	2	2				2025-06-15	P072	2	1	2	1	2	1
2025-06-06	P073	1	2	1	1	2	1				2025-06-15	P073	1	2	1	1	2	1
2025-06-06	P074	2	2	2	2	2	2				2025-06-15	P074	2	3	2	2	2	2
2025-06-06	P075	2	3	2	3	2	2				2025-06-15	P075	2	3	2	3	2	2
2025-06-06	P076	1	2	2	1	3	2				2025-06-15	P076	1	2	1	1	3	2
2025-06-06	P077	1	3	2	2	2	2				2025-06-15	P077	1	3	2	2	2	2
2025-06-06	P078	1	3	1	2	2	2				2025-06-15	P078	1	3	1	2	2	2
2025-06-06	P079	1	2	1	1	1	1				2025-06-15	P079	1	2	1	1	1	1
2025-06-06	P080	2	2	1	1	2	1				2025-06-15	P080	2	2	1	1	2	1
2025-06-06	P081	1	1	2	2	2	1				2025-06-15	P081	1	1	2	2	2	1
2025-06-06	P082	2	3	2	2	3	1				2025-06-15	P082	2	3	2	2	3	1
2025-06-06	P083	2	3	2	2	3	2				2025-06-15	P083	2	3	2	2	3	2
2025-06-06	P084	2	3	2	3	3	2				2025-06-15	P084	2	3	2	3	3	2
2025-06-06	P085	1	1	1	1	1	1				2025-06-15	P085	1	1	1	1	1	1
2025-06-06	P086	1	1	1	1	1	2				2025-06-15	P086	1	1	1	1	1	1
2025-06-06	P087	1	1	1	1	2	1				2025-06-15	P087	1	2	1	1	2	1
2025-06-06	P088	1	1	1	2	2	1				2025-06-15	P088	1	1	1	2	2	1
2025-06-06	P089	2	3	1	2	3	2				2025-06-15	P089	2	3	1	2	3	2
2025-06-06	P090	2	3	2	2	2	2				2025-06-15	P090	2	3	2	2	2	2
2025-06-06	P091	3	3	2	2	3	2				2025-06-15	P091	3	3	2	2	3	2
2025-06-06	P092	2	2	2	2	3	2				2025-06-15	P092	2	2	2	2	3	2
2025-06-06	P093	2	3	2	2	3	2				2025-06-15	P093	2	3	2	2	3	2
2025-06-06	P094	1	3	1	2	3	3				2025-06-15	P094	1	3	1	2	3	3
2025-06-06	P095	2	3	3	2	2	3				2025-06-15	P095	2	3	2	2	2	3
2025-06-06	P096	2	2	2	1	2	2				2025-06-15	P096	2	2	2	1	2	2
2025-06-06	P097	1	1	2	1	2	1				2025-06-15	P097	1	1	2	1	2	1
2025-06-06	P098	1	2	1	1	3	2				2025-06-15	P098	1	2	1	1	3	2
2025-06-06	P099	2	3	2	2	3	2				2025-06-15	P099	2	3	2	2	3	2
2025-06-06	P100	1	3	1	2	2	1				2025-06-15	P100	1	2	1	2	2	1
2025-06-06	P101	1	3	1	2	2	2				2025-06-15	P101	1	3	1	2	2	2
2025-06-06	P102	3	2	2	3	3	3				2025-06-15	P102	3	2	2	3	3	3
2025-06-06	P103	1	2	1	2	3	2				2025-06-15	P103	1	2	1	2	3	2
2025-06-06	P104	2	2	2	1	2	1				2025-06-15	P104	2	2	2	1	2	1
2025-06-06	P105	2	3	X	3	3	2				2025-06-15	P105	2	3	X	3	3	2
2025-06-06	P106	2	3	2	2	2	2				2025-06-15	P106	2	3	2	2	2	2
2025-06-06	P107	3	3	3	3	3	3				2025-06-15	P107	2	3	3	3	3	3
2025-06-06	P108	2	3	2	2	3	2				2025-06-15	P108	2	3	2	2	3	2
2025-06-06	P109	X	3	2	2	3	2				2025-06-15	P109	X	3	2	2	3	2
2025-06-06	P110	2	1	2	3	2	2				2025-06-15	P110	2	1	2	3	2	3
2025-06-06	P111	1	2	1	1	3	1				2025-06-15	P111	1	2	1	1	3	1
2025-06-06	P112	3	3	2	2	3	2				2025-06-15	P112	3	3	2	2	3	2
2025-06-06	P113	3	3	3	2	3	3				2025-06-15	P113	2	3	3	2	3	3
2025-06-06	P114	2	2	3	3	3	2				2025-06-15	P114	2	2	3	3	3	2
2025-06-06	P115	1	3	X	3	3	3				2025-06-15	P115	1	3	X	3	3	3
2025-06-06	P116	1	3	2	2	3	2				2025-06-15	P116	1	3	1	2	3	2
2025-06-06	P117	3	3	1	2	2	2				2025-06-15	P117	3	3	1	2	2	2
2025-06-06	P118	1	2	1	1	3	2				2025-06-15	P118	1	2	1	1	3	2
2025-06-06	P119	2	3	2	2	3	2				2025-06-15	P119	2	3	2	2	3	2
2025-06-06	P120	2	2	2	2	3	2				2025-06-15	P120	2	2	2	2	3	2
2025-06-06	P121	1	2	1	1	1	1				2025-06-15	P121	1	2	1	1	1	1
2025-06-06	P122	1	2	1	2	2	2				2025-06-15	P122	1	2	1	2	2	2
2025-06-06	P123	1	3	1	1	1	1				2025-06-15	P123	1	3	1	1	1	1
2025-06-06	P124	1	2	1	1	1	1				2025-06-15	P124	1	2	1	1	1	1
2025-06-06	P125	1	1	1	1	1	1				2025-06-15	P125	1	1	1	1	1	1
2025-06-06	P126	1	3	2	2	2	2				2025-06-15	P126	1	3	2	2	2	2
2025-06-06	P127	2	2	2	3	2	2				2025-06-15	P127	2	2	2	3	2	2
2025-06-06	P128	3	3	2	2	3	2				2025-06-15	P128	3	3	2	2	3	2
2025-06-06	P129	1	3	2	2	3	2				2025-06-15	P129	1	3	2	3	2	3
2025-06-06	P130	2	2	2	3	3	2				2025-06-15	P130	2	2	2	2	3	2
2025-06-06	P131	1	3	2	2	3	2				2025-06-15	P131	1	3	2	2	3	2
2025-06-06	P132	2	2	2	2	2	2				2025-06-15	P132	2	2	2	2	2	2
2025-06-06	P133	2	3	X	2	3	3				2025-06-15	P133	2	3	X	2	3	2
2025-06-06	P134	2	3	1	2	3	2				2025-06-15	P134	2	3	1	2	3	2
2025-06-06	P135	1	1	1	2	2	1				2025-06-15	P135	1	1	1	2	2	1
2025-06-06	P136	2	3	2	2	2	2				2025-06-15	P136	2	3	2	2	2	2
2025-06-06	P137	2	2	2	3	2	2				2025-06-15	P137	2	2	2	3	2	2
2025-06-06	P138	3	3	2	2	3	2				2025-06-15	P138	3	3	2	2	3	2
2025-06-06	P139	1	1	1	2	2	1				2025-06-15	P139	1	1	1	2	2	1
2025-06-06	P140	X	3	2	2	3	2				2025-06-15	P140	X	3	2	2	3	2
2025-06-06	P141	1	3	3	2	3	X				2025-06-15	P141	1	3	3	2	3	X
2025-06-06	P142	3	3	3	3	3	3				2025-06-15	P142	3	3	3	3	3	3
2025-06-06	P143	2	2	2	2	3	2				2025-06-15	P143	2	2	2	2	3	2
2025-06-06	P144	1	3	X	3	3	3				2025-06-15	P144	1	3	X	3	3	3
2025-06-06	P145	2	3	3	3	3	3				2025-06-15	P145	2	3	3	3	3	3
2025-06-06	P146	2	3	2	2	3	2				2025-06-15	P146	2	3	2	2	3	2
2025-06-06	P147	3	1	3	3	3	3				2025-06-15	P147	3	1	3	3	3	2
2025-06-06	P148	3	3	2	2	3	2				2025-06-15	P148	3	2	2	2	3	2
2025-06-08	P149	1	1	1	1	2	1				2025-06-15	P149	1	1	1	1	2	1
2025-05-12	P150	3	3	3	2	3	3				2025-05-31	P150	3	3	3	2	3	3
2025-05-12	P151	2	3	2	3	3	2				2025-06-01	P151	2	3	2	3	3	2
2025-05-12	P152	3	3	3	2	3	2				2025-05-31	P152	2	3	2	2	3	2
2025-05-12	P153	0	1	1	1	1	1				2025-06-01	P153	0	1	1	1	1	1
2025-05-12	P154	2	3	2	2	3	2				2025-05-31	P154	2	3	2	2	3	2
2025-05-12	P155	2	3	2	2	3	3				2025-06-14	P155	1	3	2	1	3	1
2025-05-12	P156	1	2	1	3	2	3				2025-05-31	P156	2	3	2	3	2	2
2025-05-12	P157	2	3	2	2	3	2				2025-05-31	P157	2	3	2	2	3	2
2025-05-12	P158	2	2	2	2	3	1				2025-05-31	P158	2	2	2	2	3	1
2025-05-12	P159	2	2	2	2	3	2				2025-05-31	P159	2	2	2	2	3	2
2025-05-12	P160	1	3	2	1	3	1				2025-05-31	P160	1	3	2	1	3	1
2025-05-12	P161	2	3	2	2	3	2				2025-06-01	P161	2	3	1	2	3	2
2025-05-12	P162	2	2	3	2	3	2				2025-06-01	P162	2	2	3	2	2	2
2025-05-12	P163	2	3	2	2	3	2				2025-05-31	P163	2	3	1	1	3	2
2025-05-12	P164	2	3	3	2	3	2				2025-05-31	P164	2	3	2	2	3	2
2025-05-12	P165	1	3	3	2	3	2				2025-06-01	P165	1	3	2	2	3	2
2025-05-12	P166	2	2	2	2	3	2				2025-06-01	P166	2	2	2	2	2	2
2025-05-13	P167	2	3	2	2	3	2				2025-05-31	P167	2	3	2	2	3	2
2025-05-13	P168	2	1	1	1	3	1				2025-05-31	P168	1	1	1	1	3	2
2025-05-13	P169	1	3	2	3	3	3				2025-05-31	P169	1	3	2	3	3	3
2025-05-13	P170	2	3	2	2	3	2				2025-06-01	P170	2	2	2	2	3	2
2025-05-13	P171	R	3	3	R	3	R				2025-06-01	P171	3	3	3	3	3	3
2025-05-13	P172	2	3	2	2	2	3				2025-05-31	P172	2	3	2	2	3	2
2025-05-25	P173	2	3	2	1	3	2				2025-06-01	P173	2	3	2	2	3	2
2025-05-25	P174	2	2	1	2	3	2				2025-05-31	P174	2	3	1	2	2	1
2025-05-25	P175	3	3	3	3	3	3				2025-06-03	P175	3	3	3	3	3	3
2025-05-25	P176	2	3	2	2	3	2				2025-06-03	P176	2	3	2	2	3	3
2025-05-25	P177	2	1	2	2	1	2				2025-05-31	P177	2	1	2	1	0	2
2025-05-25	P178	2	3	2	2	3	2				2025-05-31	P178	2	3	2	2	3	2
2025-05-25	P179	2	3	2	2	3	2				2025-06-14	P179	2	3	2	2	3	2
2025-05-25	P180	2	3	2	3	3	3				2025-05-31	P180	2	3	2	2	3	3
2025-05-25	P181	3	3	3	3	3	2				2025-06-01	P181	2	3	3	3	3	2
2025-05-25	P182	2	3	3	2	2	3				2025-06-15	P182	2	2	2	2	2	2
2025-05-31	P183	2	2	2	3	3	2				2025-06-15	P183	2	2	2	3	3	2
2025-05-31	P184	X	3	X	1	3	2				2025-06-15	P184	X	3	X	1	3	2
2025-05-31	P185	1	1	1	2	2	1				2025-06-15	P185	1	1	1	2	2	1
2025-05-31	P186	2	3	2	2	3	3				2025-06-15	P186	2	3	2	2	3	3
2025-05-31	P187	2	3	2	2	2	2				2025-06-15	P187	2	3	2	2	2	2
2025-05-31	P188	2	3	2	2	2	2				2025-06-15	P188	2	3	2	2	2	2
2025-05-31	P189	3	3	3	3	3	3				2025-06-15	P189	3	3	3	3	3	3
2025-05-31	P190	2	3	2	3	3	X				2025-06-15	P190	2	3	2	3	3	X
2025-05-31	P191	2	2	2	3	3	2				2025-06-15	P191	2	2	2	3	3	2
2025-05-31	P192	X	3	2	3	3	3				2025-06-15	P192	X	3	2	3	3	3
2025-05-31	P193	2	2	2	3	3	2				2025-06-15	P193	2	2	2	3	3	2
2025-05-31	P194	3	3	2	2	3	X				2025-06-15	P194	3	3	2	2	3	X
2025-05-31	P195	3	3	2	3	3	2				2025-06-15	P195	3	3	2	3	3	2
2025-05-31	P196	2	1	2	1	1	2				2025-06-15	P196	2	1	2	1	1	2
2025-05-31	P197	3	2	3	2	2	2				2025-06-15	P197	3	2	3	2	2	2
2025-05-31	P198	1	3	1	1	3	1				2025-06-15	P198	1	3	1	1	3	1
2025-05-31	P199	1	2	2	2	3	2				2025-06-15	P199	1	2	2	2	3	2
2025-05-31	P200	2	3	3	3	3	3				2025-06-15	P200	2	3	3	3	3	3
2025-05-31	P201	2	2	1	1	3	1				2025-06-15	P201	2	2	1	1	3	1
2025-05-31	P202	2	3	2	1	3	2				2025-06-15	P202	2	3	2	1	3	2
2025-05-31	P203	2	2	3	2	2	2				2025-06-15	P203	2	2	3	2	2	2
2025-05-31	P204	3	3	3	3	3	3				2025-06-15	P204	3	3	3	3	3	3
2025-05-31	P205	1	2	1	2	2	1				2025-06-15	P205	1	2	1	2	2	1
2025-06-01	P206	2	3	2	2	3	2				2025-06-15	P206	2	3	2	2	3	2
2025-06-01	P207	2	3	2	2	3	2				2025-06-15	P207	2	3	2	2	3	2
2025-06-01	P208	2	3	2	2	3	2				2025-06-15	P208	2	3	2	2	3	2
2025-06-01	P209	1	3	1	2	3	1				2025-06-15	P209	1	3	1	2	3	1
2025-06-01	P210	1	3	1	1	1	1				2025-06-15	P210	1	3	1	1	1	1
2025-06-01	P211	2	3	3	3	3	3				2025-06-15	P211	2	3	3	3	3	3
2025-06-01	P212	2	3	2	2	3	2				2025-06-15	P212	2	3	2	2	3	2
2025-06-01	P213	3	3	2	2	3	3				2025-06-15	P213	3	3	2	2	3	3
2025-06-01	P214	3	3	2	2	3	2				2025-06-15	P214	3	3	2	2	3	2
2025-06-01	P215	1	1	1	1	2	2				2025-06-15	P215	1	1	1	1	2	2
2025-06-01	P216	2	3	1	2	3	2				2025-06-15	P216	2	3	1	2	3	2
2025-06-01	P217	3	3	2	3	3	3				2025-06-15	P217	3	3	2	3	3	3
2025-06-01	P218	1	2	1	1	2	2				2025-06-15	P218	1	2	1	1	2	2
2025-06-01	P219	1	2	2	1	1	1				2025-06-15	P219	1	2	2	1	1	1
2025-06-01	P220	2	3	1	1	2	1				2025-06-15	P220	2	3	1	1	2	1
2025-06-01	P221	2	3	2	2	1	2				2025-06-15	P221	2	3	2	2	1	2
2025-06-01	P222	2	3	1	2	3	2				2025-06-15	P222	2	3	1	2	3	2
2025-06-01	P223	2	3	X	2	3	2				2025-06-15	P223	2	3	X	2	3	2
2025-06-01	P224	2	3	3	3	3	3				2025-06-15	P224	2	3	3	3	3	3
2025-06-01	P225	1	1	2	1	3	1				2025-06-15	P225	1	1	2	1	3	1
2025-06-01	P226	1	1	2	1	1	1				2025-06-15	P226	1	1	2	1	1	1
2025-06-01	P227	1	1	1	1	1	1				2025-06-15	P227	1	1	1	1	1	1
2025-06-01	P228	2	3	2	3	2	3				2025-06-15	P228	2	3	2	2	2	3
2025-06-01	P229	2	3	2	1	3	2				2025-06-15	P229	2	3	2	1	3	2
2025-06-01	P230	2	2	2	3	2	2				2025-06-15	P230	2	2	2	3	2	3
2025-06-01	P231	3	3	3	3	3	3				2025-06-15	P231	3	3	3	3	3	3
2025-06-01	P232	2	2	2	1	2	2				2025-06-15	P232	2	2	2	2	2	2
2025-06-01	P233	3	3	3	3	3	3				2025-06-15	P233	3	3	3	3	3	3
2025-06-01	P234	2	2	2	2	2	2				2025-06-15	P234	2	2	2	2	2	2
2025-06-01	P235	2	3	2	3	3	3				2025-06-15	P235	2	3	2	3	3	3
2025-06-03	P236	1	2	2	2	2	2				2025-06-15	P236	1	2	2	2	2	2
2025-06-03	P237	2	3	2	2	3	2				2025-06-15	P237	2	3	2	2	3	2
2025-06-06	P238	2	3	2	2	3	2				2025-06-15	P238	2	3	2	2	3	2
2025-06-06	P239	2	3	2	3	2	2				2025-06-15	P239	2	3	2	3	2	2
2025-06-06	P240	1	2	3	1	2	2				2025-06-15	P240	1	2	3	1	2	2
2025-06-06	P241	3	3	3	3	3	3				2025-06-15	P241	3	3	3	3	3	3
2025-06-06	P242	2	3	2	2	3	2				2025-06-15	P242	2	3	2	2	3	2
2025-06-06	P243	2	3	2	2	3	2				2025-06-15	P243	2	3	2	2	3	2
2025-06-06	P244	1	1	1	1	1	1				2025-06-15	P244	1	1	1	1	1	1
2025-06-06	P245	2	2	2	2	2	2				2025-06-15	P245	2	2	2	2	2	2
2025-06-06	P246	2	2	2	2	2	2				2025-06-15	P246	2	2	2	2	2	2

## Sheet: TWES 2.0
EXAMINER 1												EXAMINER 2
		SEXTANS												SEXTANS
DATE	AnonID	1	2 INC.	2 PAL.	3	4	5	6				DATE	AnonID	1	2 INC.	2 PAL.	3	4	5	6
2025-06-13	P001	1	2	1	1	1	2	1				2025-06-21	P001	1	1	1	1	1	2	1
2025-06-13	P002	1	2	1	1	2	2	1				2025-06-21	P002	1	2	1	1	2	2	1
2025-06-13	P003	2	1	0	2	2	2	2				2025-06-21	P003	2	1	0	2	2	2	2
2025-06-13	P004	1	1	0	1	1	1	1				2025-06-21	P004	1	1	0	1	1	1	1
2025-06-13	P005	2	2	2	1	2	2	X				2025-06-21	P005	1	2	2	1	1	2	X
2025-06-13	P006	1	1	1	1	1	2	1				2025-06-21	P006	1	1	0	1	1	2	1
2025-06-13	P007	3	2	3	3	2	3	2				2025-06-21	P007	2	2	3	2	2	3	2
2025-06-13	P008	1	2	1	1	1	3	1				2025-06-21	P008	1	2	1	1	1	2	1
2025-06-13	P009	1	1	1	1	1	2	1				2025-06-21	P009	1	1	1	1	1	2	1
2025-06-13	P010	1	2	1	2	2	2	1				2025-06-21	P010	1	2	0	1	2	2	1
2025-06-13	P011	1	1	2	1	1	2	1				2025-06-21	P011	1	1	0	1	1	2	1
2025-06-13	P012	1	1	0	1	2	2	1				2025-06-21	P012	1	1	0	1	1	2	1
2025-06-13	P013	2	2	1	1	2	2	1				2025-06-21	P013	1	1	1	1	2	2	1
2025-06-13	P014	1	1	3	2	2	2	2				2025-06-21	P014	1	1	2	1	1	2	2
2025-06-13	P015	1	1	0	1	1	2	1				2025-06-21	P015	1	1	0	1	1	1	1
2025-06-13	P016	1	1	1	1	1	2	1				2025-06-21	P016	1	1	1	1	1	2	1
2025-06-13	P017	1	1	0	1	1	2	1				2025-06-21	P017	1	1	0	1	1	2	1
2025-06-13	P018	2	2	1	2	2	2	2				2025-06-21	P018	1	1	1	2	2	2	2
2025-06-13	P019	1	1	0	1	1	2	1				2025-06-21	P019	1	1	0	1	1	2	1
2025-06-13	P020	1	2	0	1	1	2	2				2025-06-21	P020	2	2	0	1	1	2	1
2025-06-13	P021	1	2	1	1	1	2	1				2025-06-21	P021	1	1	1	1	1	2	1
2025-06-13	P022	2	2	1	2	2	2	2				2025-06-21	P022	1	1	1	1	2	2	2
2025-06-13	P023	2	2	1	1	2	2	1				2025-06-21	P023	2	2	1	1	1	2	2
2025-06-13	P024	2	1	0	1	1	2	1				2025-06-21	P024	1	1	0	1	1	2	1
2025-06-13	P025	1	2	1	1	1	1	1				2025-06-21	P025	1	1	0	1	1	1	1
2025-06-13	P026	1	1	0	2	1	2	1				2025-06-21	P026	1	1	1	1	1	2	1
2025-06-13	P027	1	2	2	X	2	3	X				2025-06-21	P027	1	2	2	X	1	3	X
2025-06-13	P028	1	1	1	2	1	2	2				2025-06-21	P028	1	1	1	1	1	1	1
2025-06-13	P029	1	1	0	1	2	2	2				2025-06-21	P029	1	1	1	1	1	2	1
2025-06-13	P030	1	3	1	2	2	2	1				2025-06-21	P030	1	2	2	1	2	2	1
2025-06-13	P031	2	2	1	2	2	2	2				2025-06-21	P031	2	1	0	2	2	2	2
2025-06-13	P032	1	2	1	2	1	2	2				2025-06-21	P032	1	2	1	1	1	1	1
2025-06-13	P033	1	1	0	1	1	2	1				2025-06-21	P033	1	1	0	1	1	2	1
2025-06-13	P034	2	2	1	1	2	2	2				2025-06-21	P034	2	1	1	1	2	2	1
2025-06-13	P035	2	2	0	2	2	2	1				2025-06-21	P035	1	1	0	1	2	2	1
2025-06-13	P036	1	1	1	1	1	2	1				2025-06-21	P036	1	1	1	1	1	2	1
2025-06-13	P037	1	1	0	1	2	2	2				2025-06-21	P037	1	1	0	2	2	2	2
2025-06-13	P038	1	2	1	1	1	2	1				2025-06-21	P038	1	2	0	1	1	2	1
2025-06-13	P039	1	1	1	1	2	2	2				2025-06-21	P039	1	1	0	1	1	2	2
2025-06-13	P040	1	1	1	1	2	1	1				2025-06-21	P040	1	1	1	1	2	2	1
2025-06-13	P041	1	1	0	1	2	2	1				2025-06-21	P041	1	0	0	1	2	2	1
2025-06-13	P042	1	1	1	1	1	2	1				2025-06-21	P042	1	1	0	1	X	2	1
2025-06-13	P043	2	1	3	R	2	2	2				2025-06-21	P043	2	2	1	R	2	2	2
2025-06-13	P044	1	1	1	1	1	1	1				2025-06-21	P044	2	2	1	1	1	1	1
2025-06-13	P045	1	1	1	1	1	2	1				2025-06-21	P045	1	1	1	1	1	2	1
2025-06-13	P046	1	3	1	1	1	1	2				2025-06-21	P046	1	2	1	1	1	1	1
2025-06-13	P047	1	2	1	1	1	1	1				2025-06-21	P047	1	2	1	1	1	2	1
2025-06-13	P048	1	2	2	1	1	2	1				2025-06-21	P048	1	1	1	1	1	2	1
2025-06-13	P049	1	2	1	1	1	1	2				2025-06-21	P049	1	1	0	1	1	1	1
2025-06-13	P050	2	2	3	X	2	2	3				2025-06-21	P050	2	2	1	X	2	2	2
2025-06-13	P051	1	2	1	1	1	2	1				2025-06-21	P051	1	1	1	1	1	1	1
2025-06-13	P052	1	1	0	1	1	3	1				2025-06-21	P052	1	1	1	1	1	2	1
2025-06-13	P053	1	2	1	1	1	2	1				2025-06-21	P053	1	1	1	1	1	2	1
2025-06-13	P054	2	2	1	1	1	2	1				2025-06-21	P054	1	2	2	1	1	2	1
2025-06-13	P055	1	2	1	2	1	2	1				2025-06-21	P055	1	1	1	1	1	2	1
2025-06-13	P056	1	2	1	1	1	2	2				2025-06-21	P056	1	2	1	1	1	2	1
2025-06-13	P057	1	2	1	1	1	2	1				2025-06-21	P057	1	1	ß	1	1	1	1
2025-06-13	P058	1	2	0	1	1	1	1				2025-06-21	P058	1	1	0	0	1	1	0
2025-06-13	P059	2	2	2	1	1	2	X				2025-06-21	P059	1	2	1	1	1	2	X
2025-06-13	P060	1	2	2	1	1	2	1				2025-06-21	P060	1	2	1	1	1	1	1
2025-06-13	P061	1	2	0	1	1	2	1				2025-06-21	P061	1	1	0	1	1	1	0
2025-06-13	P062	1	1	1	1	1	2	1				2025-06-21	P062	1	1	1	1	1	1	X
2025-06-13	P063	2	2	1	1	1	2	1				2025-06-21	P063	1	1	0	1	1	1	1
2025-06-13	P064	1	2	2	1	1	2	1				2025-06-21	P064	1	2	1	1	1	2	1
2025-06-13	P065	1	2	2	1	1	2	2				2025-06-21	P065	1	2	1	1	1	2	2
2025-06-13	P066	1	2	2	2	1	1	1				2025-06-21	P066	1	1	1	1	1	1	1
2025-06-13	P067	2	2	3	2	2	2	2				2025-06-21	P067	2	1	2	2	1	2	2
2025-06-13	P068	2	3	2	1	1	2	2				2025-06-21	P068	2	3	2	1	1	1	1
2025-06-13	P069	2	1	1	1	1	2	1				2025-06-21	P069	1	1	1	1	2	2	2
2025-06-13	P070	1	2	2	1	2	2	1				2025-06-21	P070	1	2	2	1	2	2	1
2025-06-13	P071	1	1	1	1	1	1	1				2025-06-21	P071	1	1	0	1	1	1	0
2025-06-13	P072	1	1	1	1	1	2	2				2025-06-21	P072	1	1	0	1	1	1	2
2025-06-13	P073	1	1	0	1	1	1	1				2025-06-21	P073	1	1	0	1	1	1	1
2025-06-13	P074	2	2	0	2	2	1	1				2025-06-21	P074	1	1	0	1	1	1	1
2025-06-13	P075	1	2	2	1	1	2	1				2025-06-21	P075	1	2	2	1	1	2	1
2025-06-13	P076	1	2	0	1	1	2	1				2025-06-21	P076	1	1	0	1	1	1	1
2025-06-13	P077	1	4	3	1	1	3	1				2025-06-21	P077	1	3	3	1	1	2	1
2025-06-13	P078	1	1	2	1	1	2	1				2025-06-21	P078	1	1	1	1	1	1	1
2025-06-13	P079	1	2	1	1	1	1	1				2025-06-21	P079	1	1	2	1	1	1	1
2025-06-13	P080	1	1	1	1	1	2	1				2025-06-21	P080	1	1	0	1	1	1	1
2025-06-13	P081	1	2	2	2	1	2	1				2025-06-21	P081	1	1	2	21	2	1
2025-06-13	P082	1	1	1	1	2	1	1				2025-06-21	P082	1	1	1	1	1	1	1
2025-06-13	P083	2	3	3	1	1	2	1				2025-06-21	P083	2	3	3	1	1	2	1
2025-06-13	P084	1	2	1	1	1	2	1				2025-06-21	P084	2	2	1	1	1	2	1
2025-06-13	P085	1	1	1	1	1	1	1				2025-06-21	P085	1	1	0	1	1	1	1
2025-06-13	P086	1	0	0	1	1	1	1				2025-06-21	P086	1	1	0	0	1	1	0
2025-06-13	P087	1	2	0	1	1	2	1				2025-06-21	P087	1	2	0	0	0	1	0
2025-06-13	P088	1	2	0	1	1	1	1				2025-06-21	P088	0	1	1	1	1	1	0
2025-06-13	P089	1	2	3	1	1	2	2				2025-06-21	P089	1	2	3	1	1	2	1
2025-06-13	P090	1	1	1	1	1	1	1				2025-06-21	P090	1	2	2	1	1	2	2
2025-06-13	P091	2	2	3	1	2	2	2				2025-06-21	P091	2	2	3	1	2	2	2
2025-06-13	P092	1	1	0	1	1	1	1				2025-06-21	P092	1	1	0	1	1	1	2
2025-06-13	P093	1	2	1	2	1	2	2				2025-06-21	P093	1	2	1	2	1	2	1
2025-06-13	P094	1	2	2	1	1	2	2				2025-06-21	P094	1	2	2	1	1	2	1
2025-06-13	P095	1	1	1	1	1	1	1				2025-06-21	P095	1	1	0	1	1	1	1
2025-06-13	P096	1	2	0	1	1	2	1				2025-06-21	P096	1	2	0	1	1	1	1
2025-06-13	P097	1	1	1	1	2	2	2				2025-06-21	P097	1	1	0	1	1	1	1
2025-06-13	P098	1	1	2	1	1	2	1				2025-06-21	P098	1	1	2	1	1	2	1
2025-06-13	P099	1	2	2	1	1	2	1				2025-06-21	P099	1	2	2	1	2	2	1
2025-06-13	P100	1	1	0	1	1	2	1				2025-06-21	P100	1	1	1	1	1	2	1
2025-06-13	P101	1	1	1	1	1	2	1				2025-06-21	P101	1	2	2	1	1	1	1
2025-06-13	P102	1	1	0	2	1	2	2				2025-06-21	P102	1	1	0	2	1	2	2
2025-06-13	P103	1	2	1	1	1	2	1				2025-06-21	P103	1	1	0	1	2	2	1
2025-06-13	P104	2	2	0	1	1	2	1				2025-06-21	P104	1	1	1	1	1	1	1
2025-06-13	P105	R	2	2	X	2	2	2				2025-06-21	P105	R	2	2	X	2	2	2
2025-06-13	P106	1	2	3	1	1	2	2				2025-06-21	P106	1	2	3	1	1	2	1
2025-06-13	P107	1	2	2	2	2	2	2				2025-06-21	P107	1	2	2	2	2	2	2
2025-06-13	P108	1	2	0	1	1	2	1				2025-06-21	P108	1	2	1	1	1	2	1
2025-06-13	P109	X	2	2	2	1	2	1				2025-06-21	P109	X	2	2	1	1	2	1
2025-06-13	P110	1	1	1	1	2	1	2				2025-06-21	P110	1	1	1	1	2	1	1
2025-06-13	P111	1	1	1	1	1	2	1				2025-06-21	P111	1	1	1	1	1	1	1
2025-06-13	P112	2	2	2	1	1	2	1				2025-06-21	P112	1	2	2	1	1	2	1
2025-06-13	P113	2	2	2	2	1	2	2				2025-06-21	P113	1	2	2	1	1	2	1
2025-06-13	P114	2	2	2	1	1	2	1				2025-06-21	P114	1	1	1	1	1	2	1
2025-06-13	P115	R	3	2	X	2	2	2				2025-06-21	P115	R	2	2	X	2	2	2
2025-06-13	P116	1	2	2	1	1	2	1				2025-06-21	P116	1	1	1	1	1	2	1
2025-06-13	P117	1	2	1	1	2	2	1				2025-06-21	P117	1	2	1	1	2	1	1
2025-06-13	P118	1	2	1	1	1	2	1				2025-06-21	P118	1	1	0	1	1	2	1
2025-06-13	P119	1	2	1	1	1	2	1				2025-06-21	P119	1	1	1	1	1	1	1
2025-06-13	P120	1	2	0	1	1	2	1				2025-06-21	P120	2	1	0	1	1	2	1
2025-06-13	P121	1	2	2	1	1	1	1				2025-06-21	P121	1	2	2	1	1	1	1
2025-06-13	P122	1	1	0	0	1	2	1				2025-06-21	P122	1	2	0	1	1	2	1
2025-06-13	P123	1	2	0	1	1	1	1				2025-06-21	P123	1	1	0	0	1	1	1
2025-06-13	P124	1	1	0	1	1	1	1				2025-06-21	P124	1	1	0	1	1	1	0
2025-06-13	P125	1	0	0	1	1	1	0				2025-06-21	P125	1	1	0	1	1	1	0
2025-06-13	P126	1	2	2	1	1	2	1				2025-06-21	P126	1	2	0	1	1	1	1
2025-06-13	P127	1	1	0	1	1	1	1				2025-06-21	P127	1	2	0	1	1	1	1
2025-06-13	P128	2	2	2	1	1	2	1				2025-06-21	P128	1	1	2	1	1	2	1
2025-06-13	P129	1	1	1	1	1	2	1				2025-06-21	P129	1	1	0	1	1	1	1
2025-06-13	P130	2	2	1	1	1	1	2				2025-06-21	P130	1	1	0	1	1	1	0
2025-06-13	P131	1	2	2	1	1	2	1				2025-06-21	P131	1	2	2	1	1	2	1
2025-06-13	P132	2	2	0	1	2	2	1				2025-06-21	P132	2	1	0	1	2	2	1
2025-06-13	P133	2	2	3	X	1	2	1				2025-06-21	P133	1	2	3	X	1	2	1
2025-06-13	P134	1	1	1	1	1	2	1				2025-06-21	P134	1	2	1	1	1	1	1
2025-06-13	P135	1	1	0	1	1	2	1				2025-06-21	P135	1	1	0	1	1	1	1
2025-06-13	P136	1	2	1	1	1	2	1				2025-06-21	P136	1	1	0	1	1	1	1
2025-06-13	P137	1	1	0	1	1	1	1				2025-06-21	P137	1	1	1	1	1	1	1
2025-06-13	P138	1	2	1	1	1	2	1				2025-06-21	P138	1	2	1	1	1	2	1
2025-06-13	P139	1	1	0	0	1	1	1				2025-06-21	P139	1	1	0	1	1	1	1
2025-06-13	P140	1	2	1	R	R	2	2				2025-06-21	P140	1	2	1	R	R	2	X
2025-06-13	P141	1	1	1	2	1	3	X				2025-06-21	P141	R	2	1	2	1	2	X
2025-06-13	P142	2	1	0	2	2	2	2				2025-06-21	P142	2	2	1	1	1	2	2
2025-06-13	P143	1	1	1	1	1	2	1				2025-06-21	P143	1	1	1	1	2	2	1
2025-06-13	P144	R	2	3	X	2	2	2				2025-06-21	P144	R	2	2	X	2	2	2
2025-06-13	P145	R	2	2	2	2	3	2				2025-06-21	P145	R	2	2	2	2	2	2
2025-06-13	P146	1	2	2	1	1	2	1				2025-06-21	P146	1	1	1	1	1	2	1
2025-06-13	P147	2	R	R	X	2	3	2				2025-06-21	P147	2	R	R	R	2	2	2
2025-06-13	P148	1	1	0	1	1	1	1				2025-06-21	P148	1	1	0	1	1	2	1
2025-06-13	P149	1	1	1	1	1	1	1				2025-06-21	P149	1	1	1	0	1	1	1
2025-06-11	P150	2	2	3	2	1	2	1				2025-06-15	P150	2	2	2	2	1	2	1
2025-06-11	P151	1	1	0	1	1	2	1				2025-06-15	P151	1	2	0	1	1	2	1
2025-06-11	P152	1	2	1	1	1	2	1				2025-06-15	P152	1	2	1	1	1	2	1
2025-06-11	P153	0	1	0	0	1	0	1				2025-06-15	P153	1	0	0	1	1	0	1
2025-06-11	P154	1	2	0	1	1	2	1				2025-06-15	P154	1	2	0	1	1	2	1
2025-06-11	P155	1	3	2	1	1	2	1				2025-06-15	P155	1	2	2	1	1	2	1
2025-06-11	P156	1	1	0	1	2	2	2				2025-06-15	P156	1	1	0	1	2	2	2
2025-06-11	P157	1	2	2	1	1	2	1				2025-06-15	P157	1	2	2	1	1	2	1
2025-06-11	P158	1	1	0	1	1	1	1				2025-06-15	P158	1	1	0	1	1	1	1
2025-06-11	P159	1	1	1	1	1	1	1				2025-06-15	P159	1	1	0	1	1	1	1
2025-06-11	P160	1	2	1	1	1	2	1				2025-06-15	P160	1	1	1	1	1	2	1
2025-06-11	P161	1	1	0	1	1	2	1				2025-06-15	P161	1	2	0	1	1	2	1
2025-06-11	P162	1	1	0	1	1	1	1				2025-06-15	P162	1	1	0	1	1	2	1
2025-06-11	P163	1	2	0	1	1	2	1				2025-06-15	P163	1	2	1	1	1	2	1
2025-06-11	P164	1	2	0	1	1	2	1				2025-06-15	P164	1	2	0	1	1	2	1
2025-06-11	P165	1	1	0	1	1	1	1				2025-06-15	P165	1	1	0	1	1	1	1
2025-06-11	P166	1	1	0	1	1	1	2				2025-06-15	P166	1	2	1	1	1	1	1
2025-06-11	P167	1	2	1	1	1	2	1				2025-06-15	P167	1	2	1	1	1	1	1
2025-06-11	P168	1	0	0	1	1	1	1				2025-06-15	P168	1	1	0	1	1	1	1
2025-06-11	P169	1	1	0	1	1	2	2				2025-06-15	P169	1	2	1	1	1	1	2
2025-06-11	P170	1	2	0	1	1	2	1				2025-06-15	P170	1	1	0	1	1	2	1
2025-06-11	P171	2	3	2	2	2	3	2				2025-06-15	P171	2	3	2	2	2	2	2
2025-06-11	P172	1	1	1	1	1	1	2				2025-06-15	P172	1	1	0	1	1	1	1
2025-06-11	P173	1	1	1	1	1	2	1				2025-06-15	P173	1	1	1	1	1	2	1
2025-06-11	P174	1	1	1	1	1	2	1				2025-06-15	P174	1	1	1	1	1	1	1
2025-06-11	P175	2	2	1	2	2	2	2				2025-06-15	P175	2	2	1	2	2	2	2
2025-06-11	P176	1	2	1	1	1	2	1				2025-06-15	P176	1	2	1	1	1	2	1
2025-06-11	P177	1	0	0	1	1	0	1				2025-06-15	P177	1	1	0	1	1	2	1
2025-06-11	P178	2	2	1	1	2	2	2				2025-06-15	P178	2	2	1	1	1	2	2
2025-06-11	P179	1	2	1	2	1	2	2				2025-06-15	P179	2	2	1	2	1	2	2
2025-06-11	P180	1	2	1	1	1	2	1				2025-06-15	P180	1	2	1	1	1	2	2
2025-06-11	P181	1	2	1	2	2	2	1				2025-06-15	P181	2	2	1	2	2	2	2
2025-06-11	P182	1	2	1	2	1	2	1				2025-06-15	P182	2	2	1	2	2	1	2
2025-06-11	P183	1	1	1	1	1	2	1				2025-06-15	P183	1	1	1	1	1	2	1
2025-06-11	P184	X	2	1	X	1	2	2				2025-06-15	P184	X	2	1	X	2	2	2
2025-06-11	P185	1	1	1	1	1	1	1				2025-06-15	P185	1	1	1	1	1	1	1
2025-06-11	P186	1	2	2	1	1	2	1				2025-06-15	P186	1	1	1	1	1	2	1
2025-06-11	P187	1	1	1	1	1	1	1				2025-06-15	P187	1	1	0	1	1	1	1
2025-06-11	P188	1	1	1	1	1	1	1				2025-06-15	P188	1	1	2	1	1	1	1
2025-06-11	P189	1	2	2	1	1	2	1				2025-06-15	P189	2	2	2	2	1	2	1
2025-06-11	P190	1	2	1	1	1	2	X				2025-06-15	P190	1	1	2	1	1	2	X
2025-06-11	P191	1	1	1	1	1	2	1				2025-06-15	P191	1	1	1	1	1	2	1
2025-06-11	P192	R	2	2	R	2	3	2				2025-06-15	P192	R	2	2	R	2	3	2
2025-06-11	P193	1	2	1	1	1	2	1				2025-06-15	P193	1	2	1	1	1	2	1
2025-06-11	P194	1	2	1	1	1	2	X				2025-06-15	P194	1	2	1	1	1	2	X
2025-06-11	P195	1	2	1	1	2	2	2				2025-06-15	P195	1	2	1	1	1	2	2
2025-06-11	P196	1	1	0	1	1	1	1				2025-06-15	P196	1	1	0	1	1	1	1
2025-06-11	P197	1	2	1	1	1	2	1				2025-06-15	P197	1	2	1	1	1	2	1
2025-06-11	P198	1	1	1	1	1	2	1				2025-06-15	P198	1	1	0	1	1	1	1
2025-06-11	P199	1	1	1	1	1	1	1				2025-06-15	P199	1	1	1	1	1	2	1
2025-06-11	P200	2	2	2	2	2	2	2				2025-06-15	P200	2	2	2	2	2	3	2
2025-06-11	P201	1	1	1	1	1	2	1				2025-06-15	P201	1	1	0	1	1	1	1
2025-06-11	P202	1	2	1	2	2	2	2				2025-06-15	P202	1	2	0	2	1	2	2
2025-06-11	P203	2	2	1	2	1	1	1				2025-06-15	P203	2	2	0	2	1	1	1
2025-06-11	P204	2	2	1	2	2	2	1				2025-06-15	P204	2	2	1	2	1	2	2
2025-06-11	P205	1	1	0	1	1	1	1				2025-06-15	P205	1	2	0	1	1	1	1
2025-06-11	P206	1	2	1	1	1	2	1				2025-06-15	P206	1	2	1	1	1	2	1
2025-06-11	P207	1	2	1	1	1	2	1				2025-06-15	P207	1	2	1	1	1	2	1
2025-06-11	P208	1	1	0	1	1	1	1				2025-06-15	P208	1	1	0	1	1	1	1
2025-06-11	P209	1	2	1	1	1	2	1				2025-06-15	P209	1	2	1	1	1	2	1
2025-06-11	P210	1	1	1	1	1	1	1				2025-06-15	P210	1	1	1	1	1	1	1
2025-06-11	P211	2	2	2	2	2	2	2				2025-06-15	P211	1	2	1	1	1	2	1
2025-06-11	P212	1	2	1	2	1	2	1				2025-06-15	P212	1	2	1	1	1	2	1
2025-06-11	P213	1	2	1	1	1	2	1				2025-06-15	P213	1	2	1	1	1	2	1
2025-06-11	P214	1	2	1	1	2	2	1				2025-06-15	P214	1	1	1	1	1	2	2
2025-06-11	P215	1	1	0	1	1	1	1				2025-06-15	P215	1	1	0	1	1	1	1
2025-06-11	P216	1	1	2	1	1	2	1				2025-06-15	P216	1	2	2	1	1	2	1
2025-06-11	P217	1	2	1	2	2	3	2				2025-06-15	P217	1	2	1	2	2	2	2
2025-06-11	P218	1	1	1	1	1	1	1				2025-06-15	P218	1	1	1	1	1	1	1
2025-06-11	P219	1	0	0	1	1	0	1				2025-06-15	P219	1	0	0	1	1	1	1
2025-06-11	P220	1	1	1	1	1	1	1				2025-06-15	P220	1	2	2	1	1	1	1
2025-06-11	P221	1	1	2	1	1	0	1				2025-06-15	P221	1	1	2	1	1	0	1
2025-06-11	P222	1	2	1	1	1	2	1				2025-06-15	P222	1	2	1	1	1	2	1
2025-06-11	P223	R	1	2	X	1	2	1				2025-06-15	P223	R	1	2	X	1	2	1
2025-06-11	P224	1	2	1	2	2	2	2				2025-06-15	P224	1	2	1	2	2	2	2
2025-06-11	P225	1	1	1	1	R	2	1				2025-06-15	P225	1	1	1	1	R	2	1
2025-06-11	P226	1	1	0	1	1	1	1				2025-06-15	P226	1	1	0	1	1	1	1
2025-06-11	P227	1	0	0	1	1	1	1				2025-06-15	P227	1	0	0	1	1	1	1
2025-06-11	P228	2	2	1	1	1	2	2				2025-06-15	P228	1	2	1	1	1	1	2
2025-06-11	P229	1	2	2	1	1	2	2				2025-06-15	P229	1	2	2	1	1	2	2
2025-06-11	P230	2	1	0	1	1	1	1				2025-06-15	P230	2	1	0	1	1	1	1
2025-06-11	P231	2	2	1	2	2	2	2				2025-06-15	P231	2	2	1	2	2	2	2
2025-06-11	P232	1	2	1	1	1	2	1				2025-06-15	P232	1	2	1	1	1	2	1
2025-06-11	P233	2	2	3	3	2	3	2				2025-06-15	P233	2	2	3	3	2	3	2
2025-06-11	P234	1	1	0	1	1	1	1				2025-06-15	P234	1	1	0	1	1	1	1
2025-06-11	P235	2	2	1	1	2	2	2				2025-06-15	P235	1	2	1	1	2	2	2
2025-06-11	P236	1	1	0	1	1	1	1				2025-06-15	P236	1	1	0	1	1	1	1
2025-06-11	P237	1	2	0	1	1	2	1				2025-06-15	P237	1	2	0	1	1	2	1
2025-06-11	P238	1	2	1	1	1	2	2				2025-06-15	P238	2	2	1	1	1	2	1
2025-06-11	P239	1	1	1	1	1	1	1				2025-06-15	P239	1	1	1	1	1	2	1
2025-06-11	P240	1	2	1	2	2	2	2				2025-06-15	P240	1	2	1	2	1	2	1
2025-06-11	P241	2	2	3	2	2	2	2				2025-06-15	P241	2	2	3	2	2	3	2
2025-06-11	P242	1	1	1	1	1	2	1				2025-06-15	P242	1	1	0	1	1	2	1
2025-06-11	P243	1	2	1	1	1	2	1				2025-06-15	P243	1	2	1	1	1	2	1
2025-06-11	P244	1	1	0	1	1	1	1				2025-06-15	P244	1	1	0	1	1	1	1
2025-06-11	P245	1	2	1	1	1	2	1				2025-06-15	P245	1	2	1	1	1	2	1
2025-06-11	P246	1	2	1	1	1	1	1				2025-06-15	P246	1	1	1	1	1	1	2
